# Supplementary material for: Switching from Fatty Acid Oxidation to Glycolysis Improves the Outcome of Acute‐On‐Chronic Liver Failure
Source: Adv Sci (Weinh). 2020 Feb 13;7(7):1902996. doi: 10.1002/advs.201902996 (PMC7141014; doi:10.1002/advs.201902996)
Supplement: Supplementary file 2 — Supporting Information [file ADVS-7-1902996-s002.xlsx]

## Sheet: hypoxia
96 metabolites were altered after exposure of the cells to hypoxia	Control-1	Control-2	Control-3	Control-4	Control-5	Control-6		hypoxia-1	hypoxia-2	hypoxia-3	hypoxia-4	hypoxia-5	hypoxia-6		log-Control-1	log-Control-2	log-Control-3	log-Control-4	log-Control-5	log-Control-6		log-hypoxia-1	log-hypoxia-2	log-hypoxia-3	log-hypoxia-4	log-hypoxia-5	log-hypoxia-6	P-value
3-Phosphoglyceric acid	7657.96	12731.3	10694	12647.7	18810.7	18489.8		49063.7	53201.5	26567.9	41774.2	18384.1	49877.5		3.88411	4.10487	4.02914	4.10201	4.27441	4.26693		4.69076	4.72592	4.42436	4.62091	4.26444	4.69791	0.000778283
Phosphoenolpyruvic acid	1885.74	3458.6	2399.34	3039.58	4898.77	3976.18		10144.1	12394.1	5733.6	8736.06	3557.5	8108.46		3.27548	3.5389	3.38009	3.48281	3.69009	3.59947		4.00621	4.09322	3.75843	3.94132	3.55115	3.90894	0.00341481
Pyruvic acid	72257.6	50510.7	44761.4	45603.2	34333.1	72426.3		23626.7	31994.6	21707	27104.8	13512.8	29161.2		4.85888	4.70338	4.6509	4.659	4.53571	4.8599		4.3734	4.50508	4.3366	4.43305	4.13074	4.46481	0.00119144
Citric acid	1.5356e+06	1.24447e+06	1.16209e+06	970531	746623	737390		118645	90024.8	78927.2	65916.6	95815.7	63535.5		6.18628	6.09499	6.06524	5.98701	5.8731	5.8677		5.07425	4.95436	4.89723	4.81899	4.98144	4.80302	1.54749e-08
Isocitrate	13719.1	8763.47	9005.61	5228.1	4132.46	4982.5		801.001	646.75	538.744	289.64	741.608	407.802		4.13732	3.94268	3.95451	3.71834	3.61621	3.69745		2.90363	2.81074	2.73138	2.46186	2.87017	2.61045	1.0503e-06
Alpha-Ketoglutaric acid	23129.1	18032.5	12086.2	14688.2	7025.74	4581.17		854.022	612.226	461.955	613.356	358.628	407.802		4.36416	4.25606	4.08229	4.16697	3.84669	3.66098		2.93147	2.78691	2.6646	2.78771	2.55464	2.61045	6.48112e-07
Succinic acid	12034.6	13251.3	15373.5	18475	23907.6	33408.1		7900.18	9231.72	6113.89	8322.9	5619.61	9277.49		4.08043	4.12226	4.18677	4.26658	4.37854	4.52385		3.89764	3.96528	3.78632	3.92027	3.74971	3.96743	0.000672015
Fumaric acid	93894.8	83454	61584.3	76091	57661.3	73215.1		25969.1	28072.6	24781	24199.9	19297.3	27924.2		4.97264	4.92145	4.78947	4.88133	4.76088	4.8646		4.41446	4.44828	4.39412	4.38381	4.2855	4.44598	4.14349e-07
Malic acid	210768	166547	151788	148109	162381	178596		41419.1	35930.3	37318.4	36596.9	43929.7	37300.3		5.32381	5.22154	5.18124	5.17058	5.21054	5.25187		4.6172	4.55546	4.57192	4.56344	4.64276	4.57171	3.84083e-10
Glutamine	210647	191855	200753	165459	299614	233185		1.02232e+06	1.10171e+06	856359	1.0527e+06	577823	1.29411e+06		5.32356	5.28297	5.30266	5.21869	5.47656	5.3677		6.00959	6.04207	5.93266	6.0223	5.76179	6.11197	8.84297e-07
Glutamic acid	6.73157e+06	6.34223e+06	5.78445e+06	6.47835e+06	5.96406e+06	5.37625e+06		1.98743e+06	2.0672e+06	1.64842e+06	1.61915e+06	1.64422e+06	1.84576e+06		6.82812	6.80224	6.76226	6.81146	6.77554	6.73048		6.29829	6.31538	6.21707	6.20929	6.21596	6.26617	7.58504e-10
Pyroglutamic acid	3.79694e+06	3.73686e+06	3.60026e+06	3.91774e+06	3.91788e+06	3.72674e+06		2.14287e+06	2.43522e+06	1.83657e+06	2.44513e+06	1.68277e+06	3.03531e+06		6.57943	6.57251	6.55633	6.59304	6.59305	6.57133		6.331	6.38654	6.26401	6.3883	6.22603	6.4822	0.00012918
Octanoic acid	2211.29	2234.51	1972.24	2085.87	1890.85	1980.13		4514.39	6023.29	2914.34	5230.56	3258.65	10106.7		3.34465	3.34918	3.29496	3.31929	3.27666	3.29669		3.6546	3.77983	3.46454	3.71855	3.51304	4.00461	0.000904152
Nonanoic acid	4396	4490.74	4057.45	3351.71	3623.46	4514.83		15940.5	14157.2	8590.65	14695	7752.57	20352.7		3.64306	3.65232	3.60825	3.52527	3.55912	3.65464		4.2025	4.15098	3.93403	4.16717	3.88945	4.30862	3.05691e-05
Capric acid	1730.51	1923.05	2368.34	1993.36	1780.58	2581.8		4135.67	7737.98	2967.97	5856.7	3421.36	7877.37		3.23818	3.28399	3.37444	3.29959	3.25056	3.41192		3.61655	3.88863	3.47246	3.76765	3.5342	3.89638	0.000654275
Lauric acid	1925.99	2161.35	2785.79	1751.06	2941.88	2795.4		7296.12	11204.2	5332.59	7941.68	4368.84	12974.9		3.28465	3.33473	3.44495	3.2433	3.46862	3.44644		3.86309	4.04938	3.72694	3.89991	3.64037	4.1131	0.000113969
Myristic acid	9006.87	9114.76	8084.59	13984.6	11808.6	13910.7		25338.5	37304.4	15307.9	32701.7	13293.6	75857.9		3.95457	3.95975	3.90766	4.14565	4.0722	4.14335		4.40378	4.57176	4.18492	4.51457	4.12364	4.88	0.00623945
Palmitic acid	131260	95406.6	96966.1	108205	123612	107133		362198	524261	147568	356592	172060	502164		5.11813	4.97958	4.98662	5.03425	5.09206	5.02992		5.55895	5.71955	5.16899	5.55217	5.23568	5.70085	0.0010139
Heptadecanoic acid	3554.45	2635.78	2425.51	2481.56	3685.76	2594.4		11403.4	13181.3	5194.86	10307.8	4440.79	17939.9		3.55077	3.42091	3.3848	3.39472	3.56653	3.41404		4.05703	4.11996	3.71557	4.01317	3.64746	4.25382	0.000531018
Stearic acid	286250	204212	234859	196726	271352	211021		916966	1.35151e+06	360006	1.04443e+06	458397	1.46532e+06		5.45675	5.31008	5.37081	5.29386	5.43353	5.32433		5.96235	6.13082	5.55631	6.01888	5.66124	6.16593	0.000408644
Stearidonic acid	3560.2	2677.06	2439.98	3686.53	5574.12	8745.74		27056	26242.9	12920.1	19695.5	9163.84	42703.6		3.55147	3.42766	3.38739	3.56662	3.74618	3.9418		4.43226	4.41901	4.11127	4.29437	3.96208	4.63046	0.000292159
Eicosanoic acid	1052.83	719.243	816.312	708.42	829.857	539.312		4033.41	6232.74	1638.17	4393.59	1464.4	4448.44		3.02236	2.85688	2.91186	2.85029	2.919	2.73184		3.60567	3.79468	3.21436	3.64282	3.16566	3.64821	0.000226555
Arachidonic acid	4751.73	3075.44	2652.84	4354.36	6750.37	10213.1		22645.8	22716.8	10974.8	16094.2	7008.75	41585.6		3.67685	3.48791	3.42371	3.63892	3.82933	4.00916		4.35499	4.35635	4.0404	4.20667	3.84564	4.61894	0.00272637
cis-5,8,11,14,17-Eicosapentaenoic acid	3241.12	2358.37	1811.73	2850.99	4863.26	7550.37		15709.5	16461.1	7576.54	10635.8	5543.24	27118.8		3.5107	3.37261	3.25809	3.455	3.68693	3.87797		4.19616	4.21646	3.87947	4.02677	3.74376	4.43327	0.00230212
Linoleic acid	1100.26	767.773	720.559	954.904	1731.98	1846.13		4537.11	5160.19	2072.09	3699.3	1510.89	6293.74		3.04149	2.88523	2.85767	2.97996	3.23854	3.26626		3.65678	3.71267	3.31641	3.56812	3.17923	3.79891	0.00226745
Docosahexaenoic acid	4457.8	2809.61	2656.97	3687.12	5450.76	6421.33		17777.3	19609.6	10052.1	14939.9	7037.52	27462		3.64912	3.44865	3.42439	3.56669	3.73646	3.80762		4.24987	4.29247	4.00226	4.17435	3.84742	4.43873	0.000376597
11-trans-Octadecenoic acid	4910.55	3751.22	3524.95	4950.58	6456.93	5127.77		3183.17	3811.45	1471.19	2617.41	1564.02	3469.71		3.69113	3.57417	3.54715	3.69466	3.81003	3.70993		3.50286	3.58109	3.16767	3.41787	3.19424	3.54029	0.00853429
Heptanoic acid	518.148	406.34	365.79	330.039	320.853	298.512		1109.66	1127.78	613.095	977.536	587.752	1682.18		2.71445	2.60889	2.56323	2.51857	2.50631	2.47496		3.04519	3.05223	2.78753	2.99013	2.76919	3.22587	0.000396124
Glycerol 1-Palmitate	9189.41	11576.7	8336.02	9037.57	8978.9	7944.4		28105.1	39244.6	17187.4	22393.9	10725.6	32596.9		3.96329	4.06358	3.92096	3.95605	3.95322	3.90006		4.44879	4.59378	4.23521	4.35013	4.03042	4.51318	0.00093019
Docosanoic acid	325.549	178.181	228.705	201.127	183.79	118.741		1310.38	1993.19	776.425	951.98	360.842	1158.84		2.51262	2.25086	2.35928	2.30347	2.26432	2.0746		3.1174	3.29955	2.8901	2.97863	2.55732	3.06402	0.000161548
Monostearin	3989.96	5076.71	2865.7	3832.75	3257.12	1312.13		13730.6	17793.7	9562.09	12394.9	5431.45	16189.7		3.60097	3.70558	3.45723	3.58351	3.51283	3.11798		4.13769	4.25027	3.98055	4.09324	3.73492	4.20924	0.000502142
N-Acetylneuraminic acid	10098.5	7093.2	7416.38	9919.07	10778.2	12427.4		14249.5	15731.4	12020.6	16912	9087.46	20121.6		4.00426	3.85084	3.87019	3.99647	4.03254	4.09438		4.1538	4.19677	4.07993	4.2282	3.95844	4.30366	0.0175426
Glycerol 1-phosphate	89434.1	86134.7	82343.5	80766.4	98728	87663		388325	482232	330706	427541	174185	749539		4.9515	4.93518	4.91563	4.90723	4.99444	4.94282		5.58919	5.68326	5.51944	5.63098	5.24101	5.87479	2.00978e-05
Valine	373682	389679	395099	402826	452646	413605		578953	668673	474215	653173	441529	894180		5.5725	5.59071	5.59671	5.60512	5.65576	5.61659		5.76264	5.82521	5.67598	5.81503	5.64496	5.95142	0.00419967
Glycine	4.42215e+06	4.6111e+06	4.6448e+06	4.97732e+06	4.92951e+06	4.53704e+06		2.04615e+06	2.29192e+06	1.85938e+06	2.08056e+06	1.83613e+06	2.36553e+06		6.64563	6.6638	6.66697	6.697	6.6928	6.65677		6.31094	6.3602	6.26937	6.31818	6.2639	6.37393	7.84544e-09
Serine	276680	262450	265554	256598	281191	287079		325490	343864	293129	346048	277414	416964		5.44198	5.41905	5.42415	5.40925	5.449	5.458		5.51254	5.53639	5.46706	5.53914	5.44313	5.6201	0.00887739
N-Acetyl-DL-serine	16779.1	16248.5	15836.4	15247.4	15738	14697.4		1910.66	1629.53	1604.04	1473.76	2070.97	1746.75		4.22477	4.21081	4.19966	4.1832	4.19695	4.16724		3.28118	3.21206	3.20522	3.16843	3.31617	3.24223	1.89121e-12
Alanine	911870	790948	936921	988874	1.15661e+06	974325		367881	324899	229167	447793	288222	412342		5.95993	5.89815	5.9717	5.99514	6.06319	5.9887		5.56571	5.51175	5.36015	5.65108	5.45973	5.61526	3.22814e-06
Aspartic acid	554102	389050	368357	382397	345132	434280		263189	312953	228257	298376	227949	343287		5.74359	5.59001	5.56627	5.58251	5.53799	5.63777		5.42027	5.49548	5.35842	5.47476	5.35784	5.53566	0.00257455
Asparagine	632725	609366	753276	603104	733968	681440		308599	329686	274246	305111	181279	356905		5.80122	5.78488	5.87695	5.78039	5.86568	5.83343		5.4894	5.5181	5.43814	5.48446	5.25835	5.55255	1.17395e-05
N-Acetylaspartylglutamic acid	69360	72974.6	68555.7	58191.9	60605.1	47147		29004.6	26210.6	21125.6	18854.3	15635.7	32046.4		4.84111	4.86317	4.83604	4.76486	4.78251	4.67345		4.46247	4.41848	4.32481	4.27541	4.19412	4.50578	1.7785e-05
Phenylalanine	130180	129448	130257	133201	151806	145498		192806	211890	154890	206539	139105	294650		5.11454	5.11209	5.1148	5.12451	5.18129	5.16286		5.28512	5.32611	5.19002	5.315	5.14334	5.46931	0.00997159
4-Aminobutyric acid	110216	108215	103574	107346	102112	98867.9		63029.1	66863.8	47699.6	56775.9	46285.2	80160.2		5.04225	5.03429	5.01525	5.03078	5.00908	4.99506		4.79954	4.82519	4.67851	4.75416	4.66544	4.90396	6.04511e-05
Lysine	95072.7	100396	101864	105525	118782	132536		311161	391203	250160	389287	210068	528878		4.97806	5.00172	5.00802	5.02336	5.07475	5.12233		5.49299	5.5924	5.39822	5.59027	5.32236	5.72336	1.73119e-05
Ornithine	746558	817108	857494	908494	1.02667e+06	957158		1.9136e+06	2.42357e+06	1.56876e+06	2.3745e+06	1.03243e+06	3.16421e+06		5.87306	5.91228	5.93323	5.95832	6.01143	5.98098		6.28185	6.38446	6.19556	6.37557	6.01386	6.50027	0.000742464
Citrulline	43247.1	49348.9	50076.1	46092	54166.8	41750.6		101517	132308	82542.4	123112	46628.3	175824		4.63596	4.69328	4.69963	4.66363	4.73373	4.62066		5.00654	5.12158	4.91668	5.0903	4.66865	5.24508	0.00250427
Spermidine	336055	254259	344590	249497	358931	563479		652592	669805	386961	728235	445795	1.30468e+06		5.52641	5.40528	5.5373	5.39707	5.55501	5.75088		5.81464	5.82595	5.58767	5.86227	5.64913	6.1155	0.0123191
Proline	1.18465e+07	1.26351e+07	1.27951e+07	1.35557e+07	1.40259e+07	1.25345e+07		4.52913e+06	4.87976e+06	3.48089e+06	3.78894e+06	3.69093e+06	4.88219e+06		7.07359	7.10158	7.10704	7.13212	7.14693	7.09811		6.65602	6.6884	6.54169	6.57852	6.56714	6.68862	1.00922e-08
Trans-4-Hydroxyproline	1.13276e+06	1.18912e+06	1.17191e+06	1.18841e+06	1.32648e+06	1.15093e+06		533669	620397	410630	575147	342212	713238		6.05414	6.07523	6.06889	6.07496	6.1227	6.06105		5.72727	5.79267	5.61345	5.75978	5.5343	5.85323	2.47174e-05
Taurine	4.86112e+06	5.04304e+06	4.70023e+06	4.75961e+06	4.91218e+06	4.18552e+06		2.38747e+06	2.47742e+06	2.00811e+06	1.70361e+06	1.93336e+06	2.0301e+06		6.68674	6.70269	6.67212	6.67757	6.69127	6.62175		6.37794	6.394	6.30279	6.23137	6.28631	6.30752	1.20525e-07
Hypotaurine	754180	794829	778032	819086	825442	741780		333531	312613	260778	209201	304382	238632		5.87748	5.90027	5.891	5.91333	5.91669	5.87028		5.52314	5.49501	5.41627	5.32056	5.48342	5.37773	6.75234e-08
Beta-Alanine	1.25994e+06	1.21854e+06	1.1953e+06	1.27483e+06	1.2508e+06	1.13109e+06		415581	384577	328453	263049	345498	268493		6.10035	6.08584	6.07748	6.10545	6.09719	6.0535		5.61866	5.58498	5.51647	5.42004	5.53845	5.42893	1.17565e-08
Cysteinylglycine	125949	121499	122687	136655	116958	116089		15158.4	17404.7	16929	10401.5	12386	4258.13		5.10019	5.08457	5.0888	5.13562	5.06803	5.06479		4.18065	4.24067	4.22863	4.0171	4.09293	3.62922	7.40408e-07
Glutathione reduced	39328.2	38809.5	37750.1	43676.1	40099.8	31539.5		4141.35	5190.11	3878.47	4557.58	3911.7	6738.92		4.5947	4.58894	4.57692	4.64024	4.60314	4.49885		3.61714	3.71518	3.58866	3.65873	3.59237	3.82859	9.73059e-10
Creatinine	1.23744e+06	1.24953e+06	1.11339e+06	988355	1.12028e+06	1.40198e+06		1.00615e+06	1.10851e+06	681645	724817	577778	945583		6.09252	6.09675	6.04665	5.99491	6.04933	6.14674		6.00266	6.04474	5.83356	5.86023	5.76176	5.9757	0.0101482
Aminomalonic acid	42946.7	41469.9	32172.3	39725.2	33598.6	27277.4		23545.3	20491.2	16587.7	17218.7	12736.8	18748.7		4.63293	4.61773	4.50748	4.59907	4.52632	4.4358		4.3719	4.31157	4.21979	4.236	4.10506	4.27297	0.000101836
Adenosine	129461	87494.2	87260.6	134911	102484	240268		18652.2	44750	27218.8	15742.8	10251.9	13134.6		5.11214	4.94198	4.94082	5.13005	5.01065	5.3807		4.27073	4.65079	4.43487	4.19708	4.0108	4.11842	3.98388e-05
Xanthine	9279.96	6894.02	10308.9	10090.4	13439.1	26754		62214.9	51742.3	42674.1	56126.3	16865.5	59685.2		3.96755	3.83847	4.01321	4.00391	4.12837	4.42739		4.79389	4.71385	4.63016	4.74917	4.227	4.77587	0.000647068
Guanosine 5-monophosphate	91556.3	98446.5	97921.6	101990	101428	73568		33108	54172.8	35856.9	30207.8	25698.4	39787.8		4.96169	4.9932	4.99088	5.00856	5.00616	4.86669		4.51993	4.73378	4.55457	4.48012	4.40991	4.59975	7.95408e-06
Adenosine 5-monophosphate	1.73028e+06	1.96244e+06	1.86719e+06	1.9616e+06	1.76889e+06	1.232e+06		393187	440943	375219	200501	365543	184119		6.23812	6.2928	6.27119	6.29261	6.2477	6.09061		5.5946	5.64438	5.57429	5.30212	5.56294	5.2651	1.34538e-06
Cytidine-5-monophosphate	26979.6	26310	24740.1	26256.9	21168.8	15878.2		12605.8	14171	9212.28	12923.1	8488.64	15985.8		4.43104	4.42012	4.3934	4.41924	4.3257	4.2008		4.10057	4.1514	3.96437	4.11137	3.92884	4.20374	0.000495951
D-Fructose	158344	99415	129540	117707	164453	248174		834397	958129	693157	1.13555e+06	452109	1.45731e+06		5.1996	4.99745	5.1124	5.0708	5.21604	5.39476		5.92137	5.98142	5.84083	6.05521	5.65524	6.16355	7.61379e-06
D-Mannitol	56167	553163	1.91974e+06	355539	13582.4	2.00904e+06		1.72484e+07	1.06643e+07	3.06859e+07	1.90237e+07	3.48151e+07	430496		4.74948	5.74285	6.28324	5.55089	4.13298	6.30299		7.23675	7.02793	7.48694	7.27929	7.54177	5.63397	0.00629007
Ethanolamine	30070.6	24638.3	20108.8	28529.6	33918.8	51942.4		226066	221930	149443	209908	83962.2	378977		4.47814	4.39161	4.30339	4.4553	4.53044	4.71552		5.35424	5.34622	5.17448	5.32203	4.92408	5.57861	1.84689e-05
1-O-hexadecylglycerol	5567.4	6731.05	4774.56	7408.86	6406.47	2728.4		11653.3	16256.2	9206.18	15380.8	5004.19	22480.1		3.74565	3.82808	3.67893	3.86975	3.80662	3.43591		4.06645	4.21102	3.96408	4.18698	3.69933	4.3518	0.0110635
Acetophenone	16453.5	7427.11	8269.2	6975.58	7692.37	4906.21		17383.4	28429.4	10639.6	17163.3	13336.8	31380.3		4.21626	3.87082	3.91746	3.84358	3.88606	3.69075		4.24014	4.45377	4.02692	4.2346	4.12505	4.49666	0.00573792
2-Ketoisocaproic acid	3683.81	3178.29	3352.04	2847.41	2736.91	1975.49		1056.64	1254.37	670.383	1265.05	489.24	1671.99		3.5663	3.50219	3.52531	3.45445	3.43726	3.29567		3.02393	3.09843	2.82632	3.10211	2.68952	3.22323	0.00038313
O-Phosphocolamine	8025.19	5890.84	4752.52	5759.86	6860.02	3632.56		174457	274245	155589	265935	114397	328556		3.90446	3.77018	3.67692	3.76041	3.83633	3.56021		5.24169	5.43814	5.19198	5.42477	5.05841	5.51661	6.23732e-09
Ethylene glycol	44593.1	50183.3	50904.8	39960.4	44127.6	53989.6		102697	145763	76736.9	127638	88410.7	221263		4.64927	4.70056	4.70676	4.60163	4.64471	4.73231		5.01156	5.16365	4.885	5.10598	4.9465	5.34491	0.00019657
1,3-Propanediol	7594.72	6964.28	6463.67	6156.15	6424.53	6967.93		17828.4	23517.8	11373.3	21750.7	12149.1	36318.1		3.88051	3.84288	3.81048	3.78931	3.80784	3.8431		4.25111	4.3714	4.05589	4.33747	4.08454	4.56012	0.000196773
Mono-Methyl phosphate	1.1002e+07	1.05998e+07	1.03973e+07	1.0442e+07	8.56581e+06	1.13347e+07		8.71674e+06	8.53032e+06	5.72822e+06	6.10491e+06	5.52754e+06	7.97059e+06		7.04147	7.0253	7.01692	7.01878	6.93277	7.05441		6.94035	6.93097	6.75802	6.78568	6.74253	6.90149	0.00185316
D-Sorbitol	19027.8	19934.6	23916.2	26151.2	31785	38067.6		343497	394711	347326	430107	258455	509018		4.27939	4.29961	4.37869	4.41749	4.50222	4.58056		5.53592	5.59628	5.54074	5.63358	5.41238	5.70673	4.58307e-09
Beta-Glycerolphosphate	1959.05	1977.38	1632.62	1826.25	1879.64	1704.84		5584.28	7181	5163.17	6644.69	2942.08	10541.7		3.29204	3.29609	3.21289	3.26156	3.27407	3.23168		3.74697	3.85618	3.71292	3.82247	3.46865	4.02291	5.39541e-05
Glycolic acid	10523.2	12225	13098.9	11672.5	12910.7	13697.7		18682.5	21736.3	17027.7	22123.4	15462	31934.3		4.02215	4.08725	4.11723	4.06716	4.11095	4.13665		4.27143	4.33719	4.23116	4.34485	4.18926	4.50426	0.000981657
Ribose	49004.9	32316.7	33040.3	44579.7	52501.5	189155		398919	132128	125722	135816	60643.6	603886		4.69024	4.50943	4.51904	4.64914	4.72017	5.27682		5.60089	5.121	5.09941	5.13295	4.78278	5.78096	0.0196491
Galacturonic acid	5227.48	4902.88	4487.99	4483.87	4364.85	4325.11		9405.61	9521.73	6758.68	9573.04	4939.99	12822		3.71829	3.69045	3.65205	3.65165	3.63997	3.636		3.97339	3.97872	3.82986	3.98105	3.69373	4.10795	0.00145356
Pantothenic acid	21764.4	21116.6	19454.4	20880.2	20431.8	17624.8		4788.96	4485.82	4941.33	3974.04	4538.2	5029.55		4.33775	4.32462	4.28902	4.31973	4.31031	4.24612		3.68024	3.65184	3.69384	3.59923	3.65688	3.70153	2.41454e-11
N-Acetyl-D-Glucosamine	1953.3	1515.99	1453.52	1970.68	1522.03	2693.91		6012.24	4467.41	5243.61	5160.28	2829.18	11343.7		3.29077	3.1807	3.16242	3.29462	3.18242	3.43038		3.77904	3.65006	3.71963	3.71267	3.45166	4.05475	0.000394293
3-Methyl-2-Oxovaleric acid	6361.51	5688.04	4517.61	4785.86	3700.09	3105.19		2690.83	3164.7	1778.34	3047.61	1510.89	4737.3		3.80356	3.75496	3.65491	3.67996	3.56821	3.49209		3.42989	3.50033	3.25002	3.48396	3.17923	3.67553	0.0210432
Hydroxylamine	21239	21171	23346.5	19909.2	22370	23831.9		63258.3	78305.1	35421.8	75802.7	36929.8	116635		4.32714	4.32574	4.36822	4.29905	4.34967	4.37716		4.80112	4.89379	4.54927	4.87968	4.56738	5.06683	0.000286787
2-Hydroxypyridine	163723	164664	153551	158670	167143	147355		272223	335341	194109	310780	178978	495520		5.21411	5.2166	5.18625	5.2005	5.22309	5.16836		5.43492	5.52549	5.28804	5.49245	5.2528	5.69506	0.00427542
1,2-Propanediol	6546.92	5317.19	4860.67	4840.17	5268.22	5138.39		11407.2	15793.6	7778.88	13749.4	7793.52	23659.3		3.81604	3.72568	3.6867	3.68486	3.72166	3.71083		4.05718	4.19848	3.89092	4.13828	3.89173	4.374	0.000890641
Mannose	7971.29	6988.9	9857.05	6127.5	7759.03	11038.3		3855.41	4881.7	2875.33	3631.15	4086.59	10891.7		3.90153	3.84441	3.99375	3.78728	3.88981	4.0429		3.58607	3.68857	3.45869	3.56004	3.61136	4.0371	0.0189692
Allantoin	13993.6	11148.6	11949.1	14054.4	13312.6	15196.3		5065.43	5093.44	3485.99	4842.96	2305.62	5461.14		4.14593	4.04722	4.07734	4.14781	4.12426	4.18174		3.70462	3.70701	3.54233	3.68511	3.36279	3.73728	1.23236e-05
Nicotinic acid	1758.54	1418.21	1697.38	1797.61	1436.05	3079.98		7727.86	8414.66	5042.5	7605.19	4841.48	15547.4		3.24515	3.15174	3.22978	3.25469	3.15717	3.48855		3.88806	3.92504	3.70265	3.88111	3.68498	4.19166	4.09114e-05
Nicotinamide	98267.8	99151.3	100769	105859	111590	169052		83502.9	101079	60444.1	65143.5	55693.6	98970.1		4.99241	4.9963	5.00333	5.02473	5.04763	5.22802		4.9217	5.00466	4.78135	4.81387	4.74581	4.9955	0.0152265
n-Pentadecanoic acid	1762.85	1589.87	1736.64	1820.29	1932.59	2196.39		4362.9	5668.84	2771.73	4953.7	2285.7	8132.25		3.24622	3.20136	3.23971	3.26014	3.28614	3.34171		3.63978	3.75349	3.44275	3.69493	3.35902	3.91021	0.00144049
D-Glucuronic acid	863.82	796.745	741.914	689.322	669.119	636.162		1518.68	922.942	997.042	1143.65	814.662	1515.66		2.93642	2.90132	2.87035	2.83842	2.8255	2.80357		3.18147	2.96517	2.99871	3.05829	2.91098	3.1806	0.00406019
N-Carboxyglycine	496315	543030	481769	468967	480435	379593		1.41097e+06	1.88151e+06	891730	1.67128e+06	801228	2.42098e+06		5.69576	5.73482	5.68284	5.67114	5.68163	5.57932		6.14952	6.27451	5.95023	6.22305	5.90376	6.38399	0.000140011
Oxalic acid	496315	543030	481769	468967	480435	379593		1.41097e+06	1.88151e+06	891730	1.67128e+06	801228	2.42098e+06		5.69576	5.73482	5.68284	5.67114	5.68163	5.57932		6.14952	6.27451	5.95023	6.22305	5.90376	6.38399	0.000140011
Porphine	3119.67	3152.21	3164.67	3585.07	4062.06	3196.73		5847.5	7008.38	4034.48	7134.52	3889.57	11160.2		3.49411	3.49862	3.50033	3.5545	3.60875	3.50471		3.76697	3.84562	3.60579	3.85336	3.5899	4.04767	0.00525512
N-Acetyl-D-Mannosamine	987.428	851.069	865.91	922.079	841.071	965.852		700.639	784.846	542.401	758.176	328.742	958.334		2.99451	2.92996	2.93747	2.96477	2.92483	2.98491		2.84549	2.89478	2.73432	2.87977	2.51686	2.98152	0.0555872
Stearamide	12275.3	8089.86	6835.66	8638.9	11818.6	10598.5		18299.9	20396.8	12611.7	17327.3	7092.87	22058.7		4.08903	3.90794	3.83478	3.93646	4.07257	4.02524		4.26245	4.30956	4.10077	4.23873	3.85082	4.34358	0.0361324
Benzoic acid	9517.11	9344.37	9817.78	9547.25	7571.51	3757.94		2768.47	2336.13	2369.5	2666.4	2746.16	2028.81		3.97851	3.97055	3.99201	3.97988	3.87918	3.57495		3.44224	3.3685	3.37466	3.42592	3.43873	3.30724	2.88119e-05
3-Hydroxypropanoic acid	5400.67	6670.93	5530.94	5853.56	7455	6527.46		9273.06	12999.4	6970.76	12846.4	5885.27	12672.4		3.73245	3.82419	3.7428	3.76742	3.87245	3.81474		3.96722	4.11392	3.84328	4.10878	3.76977	4.10286	0.0145691
1,3-Butanediol	3013.31	3243.48	3781.9	3831.55	3283.91	864.358		289.724	174.922	276.685	317.327	452.713	237.884		3.47904	3.51101	3.57771	3.58337	3.51639	2.93669		2.46198	2.24284	2.44199	2.50151	2.65582	2.37637	6.43901e-06

## Sheet: hyerammonia
92 metabolites were altered after exposure of the cells to hyerammonia.	control-1	control-2	control-3	control-4	control-5	control-6	NH4CL-1	NH4CL-2	NH4CL-3	NH4CL-4	NH4CL-5	NH4CL-6	log-control-1	log-control-2	log-control-3	log-control-4	log-control-5	log-control-6	log-nh4cl-1	log-nh4cl-2	log-nh4cl-3	log-nh4cl-4	log-nh4cl-5	log-nh4cl-6	P value
2,3-Butanediol	47938.3	41106.5	49065.7	12788.2	45009.9	28938.4	14499	17078.7	12811.3	9933.96	9656.97	9980.15	4.68068	4.61391	4.69078	4.10681	4.65331	4.46148	4.16134	4.23245	4.10759	3.99712	3.98484	3.99914	0.00117039
2,4-Dihydroxybutanoic acid	10352	2925.52	2573.77	13162.6	3400.96	2332.59	1916.9	2044.38	1759.15	1421.23	1741.4	1295.55	4.01503	3.4662	3.41057	4.11934	3.5316	3.36784	3.2826	3.31056	3.2453	3.15267	3.2409	3.11245	0.011066
2-Hydroxybutyric acid	25448.3	25787.3	25877.2	13560.6	29709.7	20609.6	12480.5	13466.3	11585.7	9778.84	12099.2	10542.1	4.40566	4.41141	4.41292	4.13228	4.4729	4.31407	4.09623	4.12925	4.06392	3.99029	4.08276	4.02293	0.00027717
2-Hydroxyglutaric acid	10583.2	7579.23	8070.91	8721.22	8257.62	7342.46	2812.37	2524.92	2692.53	2882.29	2889.9	2923.68	4.02462	3.87963	3.90692	3.94058	3.91685	3.86584	3.44907	3.40225	3.43016	3.45974	3.46088	3.46593	3.61686e-09
2-Ketoglutaric acid	25633	34769.8	29133.4	33175.8	33395	31106.3	591.688	2911.02	4743.93	4810.81	7385.29	3952.68	4.4088	4.5412	4.46439	4.52082	4.52368	4.49285	2.77209	3.46405	3.67614	3.68222	3.86837	3.59689	0.000101021
2-Ketoisocaproic acid	14726	14838.9	15183.4	5673.58	19950.4	12234.2	5552.76	6338.7	6133.8	4223.87	4554.02	4364.51	4.16808	4.1714	4.18137	3.75386	4.29995	4.08757	3.74451	3.802	3.78773	3.62571	3.65839	3.63994	0.000686928
2-Phenyl-2-propanol	1359.39	3040.1	903.423	455.831	859.972	3684.24	3552.24	4812.35	4260.25	4649.4	1818.68	4704.31	3.13334	3.48289	2.95589	2.6588	2.93448	3.56635	3.5505	3.68236	3.62943	3.6674	3.25976	3.6725	0.0157809
3-Hydroxy-3-methylglutaric acid	4376.96	4163.85	4400.26	3445.66	3835.08	4327	2458.84	1868	2765.03	2799.49	2564.8	2825.23	3.64117	3.61949	3.64348	3.53727	3.58377	3.63619	3.39073	3.27138	3.4417	3.44708	3.40905	3.45105	8.12889e-05
3-Hydroxybutyric acid	143418	143395	145929	53307.3	174616	109962	38294.6	43595.9	33898.5	30177.1	32416.4	30376.3	5.1566	5.15653	5.16414	4.72679	5.24208	5.04124	4.58314	4.63945	4.53018	4.47968	4.51076	4.48253	4.6598e-05
3-Hydroxypropanoic acid	19426.8	12960.4	14369.3	11586.3	14084	10530.3	9612.01	11662.1	5474.55	8084.05	9197.3	4979.27	4.2884	4.11262	4.15744	4.06394	4.14872	4.02244	3.98281	4.06678	3.73835	3.90763	3.96366	3.69717	0.00667347
3-Methyl-2-Oxobutanoic acid	5526.51	5196.13	5708.26	2415.77	7750.37	4221.86	2224.92	3229.07	2900.95	1820.56	2263.68	2083.2	3.74245	3.71568	3.7565	3.38306	3.88932	3.6255	3.34731	3.50908	3.46254	3.26021	3.35482	3.31873	0.00293412
3-Methyl-2-Oxovaleric acid	21455.2	24391.2	23353.5	9224.34	30747.8	19899.6	8429.7	9876.09	10143.7	5953.25	7415.93	6823.53	4.33153	4.38723	4.36835	3.96494	4.48781	4.29885	3.92581	3.99459	4.0062	3.77475	3.87017	3.83401	0.000589479
4-Methylbenzoate	2121.2	2961.26	2998.97	2414.46	3802.04	3419.76	4720.8	7003.96	6905.2	6059.11	8002.17	6290.42	3.32658	3.47148	3.47697	3.38282	3.58002	3.534	3.67402	3.84534	3.83918	3.78241	3.90321	3.79868	3.9831e-05
5-Aminovalerate	4158	2793.07	3298.48	4231.21	3143.79	4516.68	2423.91	2301.32	2396.88	2428.46	2273.01	2423	3.61888	3.44608	3.51831	3.62647	3.49745	3.65482	3.38452	3.36198	3.37965	3.38533	3.3566	3.38435	0.00034004
5-Methyluridine	17993.7	15090.1	22491.3	15697.9	18839.2	13766.8	6714.97	7137.28	8330.19	9079.75	8949.48	9701.59	4.25512	4.17869	4.35201	4.19584	4.27506	4.13883	3.82704	3.85353	3.92065	3.95807	3.9518	3.98684	1.49531e-05
Adenine	14574.7	16449.3	20419.3	13408.3	18105.4	16276.1	10861	9612.21	10869.8	14876.8	13218.4	12531.6	4.1636	4.21615	4.31004	4.12737	4.25781	4.21155	4.03587	3.98282	4.03622	4.17251	4.12118	4.09801	0.00470102
Arabinose	3913.95	2385.2	3865.08	7529.75	4015.56	3594.27	2466.25	2322.15	2297.2	2321.56	3053.78	3094.18	3.59262	3.37752	3.58716	3.87678	3.60375	3.55561	3.39204	3.36589	3.3612	3.36578	3.48484	3.49055	0.0223889
Arabitol	5216.32	1813.34	2198.66	1330.71	2596.43	1729.93	1606.77	456.931	1048.92	1509.27	987.281	1022.99	3.71736	3.25848	3.34216	3.12408	3.41438	3.23803	3.20595	2.65985	3.02074	3.17877	2.99444	3.00987	0.0153207
Asparagine	399863	351991	386427	121765	358301	296685	167701	80939.2	125313	232821	136455	146205	5.60191	5.54653	5.58707	5.08552	5.55425	5.47229	5.22453	4.90816	5.098	5.36702	5.13499	5.16496	0.0092136
Azelaic acid	479.74	387.897	457.604	446.636	401.084	457.413	690.126	744.422	832.566	623.624	682.17	708.408	2.68101	2.58872	2.66049	2.64995	2.60324	2.66031	2.83893	2.87182	2.92042	2.79492	2.83389	2.85028	3.05064e-06
Benzoic acid	16398.6	16111.9	15049.9	13597.4	16117.7	17841.3	18863.1	24465.9	23238.2	18736	23309.7	21374.7	4.21481	4.20715	4.17753	4.13346	4.2073	4.25143	4.27561	4.38856	4.3662	4.27268	4.36754	4.3299	0.000405167
Beta-Alanine	197865	172719	225520	214512	179135	232130	144932	110236	144561	170544	162187	153914	5.29637	5.23734	5.35319	5.33145	5.25318	5.36573	5.16116	5.04232	5.16005	5.23184	5.21002	5.18728	0.00229765
Cis-Aconitic acid	3616.68	4240.58	6242.46	3871.28	5211.74	3812.14	3360.66	3511.01	3214.72	3038.46	3440.16	3040.15	3.55831	3.62743	3.79536	3.58785	3.71698	3.58117	3.52642	3.54543	3.50714	3.48265	3.53658	3.4829	0.00769871
Citric acid	364291	204943	375570	86879.8	305094	147149	106576	81862.8	63256.9	48421.5	36021.8	43563.5	5.56145	5.31163	5.57469	4.93892	5.48443	5.16776	5.02766	4.91309	4.80111	4.68504	4.55656	4.63912	0.00109215
Citrulline	71046.4	66193.7	83212.2	35416.9	85287.1	71483.3	43190	43927.8	41172.9	39708.6	33567.6	38512.2	4.85154	4.82082	4.92019	4.54921	4.93088	4.8542	4.63538	4.64274	4.61461	4.59888	4.52592	4.5856	0.00412558
Cysteine	721219	470001	558806	175214	454157	332150	226089	105501	173400	228297	171932	144456	5.85807	5.6721	5.74726	5.24357	5.65721	5.52133	5.35428	5.02326	5.23905	5.3585	5.23536	5.15974	0.00331296
D-Cellobiose	267815	178229	166143	76554.6	835230	263568	146067	53924.8	45664.3	20789.2	33747.4	38723.5	5.42783	5.25098	5.22048	4.88397	5.92181	5.42089	5.16455	4.73179	4.65958	4.31784	4.52824	4.58797	0.0034168
D-Fructose	256228	168372	158350	156555	272018	156409	123195	57021.9	63619.4	47719.3	65008.7	65890.4	5.40863	5.22627	5.19962	5.19467	5.4346	5.19426	5.09059	4.75604	4.80359	4.67869	4.81297	4.81882	0.000112096
D-Glucose	478961	303581	474901	565786	881083	352386	262245	59705.1	136587	103307	119348	158417	5.6803	5.48227	5.6766	5.75265	5.94502	5.54702	5.41871	4.77601	5.13541	5.01413	5.07681	5.1998	0.000355477
D-Glucuronic acid	17698.7	15385.5	17641.3	23933.1	18222.2	21262.1	8536.6	3294.35	8598.65	7753.9	8516.46	8725.43	4.24794	4.18711	4.24653	4.379	4.2606	4.32761	3.93129	3.51777	3.93443	3.88952	3.93026	3.94079	0.000209019
Dibutyl phthalate	106626	96531.6	79590.6	29039.2	77934.2	130362	121835	158304	130438	141077	147774	132871	5.02786	4.98467	4.90086	4.46298	4.89173	5.11515	5.08577	5.19949	5.1154	5.14946	5.1696	5.12343	0.0279443
Dihydroxyacetone phosphate	162.701	114.582	124.712	369.131	178.129	156.084	10004.7	706.923	301.31	288.229	418.362	438.253	2.21139	2.05912	2.09591	2.56718	2.25073	2.19336	4.0002	2.84937	2.47901	2.45974	2.62155	2.64172	0.0341497
D-Myo-inositol 4-phosphate	12962.1	12011.1	11887.9	11523.2	12176.5	17827.2	17819.4	16506.4	21112.1	19874.2	20371.8	20953.3	4.11268	4.07958	4.0751	4.06157	4.08552	4.25108	4.25089	4.21765	4.32453	4.29829	4.30903	4.32125	0.000398094
D-Ribose-5-Phosphate	3707.15	2540.78	3098.15	3775.38	3220.47	2832.28	13817.3	3554.06	3750.51	3232.36	4158.3	4425.75	3.56904	3.40497	3.4911	3.57696	3.50792	3.45214	4.14042	3.55072	3.57409	3.50952	3.61892	3.64599	0.112194
D-Sorbitol	16063.3	14651.8	16177.2	7230.24	14624.2	12610.3	7764.98	1901.33	5767.93	5313.9	4616.64	5634.85	4.20583	4.16589	4.2089	3.85915	4.16507	4.10073	3.89014	3.27906	3.76102	3.72541	3.66433	3.75088	0.00145759
Fumaric acid	304996	272297	317197	336081	314844	265437	114006	155254	137042	140777	134288	123704	5.48429	5.43504	5.50133	5.52644	5.4981	5.42396	5.05693	5.19104	5.13685	5.14853	5.12804	5.09238	6.4944e-08
Galacturonic acid	100554	87570.1	102459	140128	104992	123258	48706.8	18382.8	48737.4	43969.1	48174.2	48863.4	5.0024	4.94236	5.01055	5.14652	5.02116	5.09081	4.68759	4.26441	4.68786	4.64315	4.68281	4.68898	0.000208544
Glutathione reduced	587483	447999	425694	342630	432080	443290	381608	319071	335210	360403	335256	331918	5.769	5.65128	5.6291	5.53483	5.63556	5.64669	5.58162	5.50389	5.52532	5.55679	5.52538	5.52103	0.00755207
Glyceric acid	303732	143080	142593	283314	188844	125897	122507	74571.4	80112.1	54085.5	83892.2	82809.3	5.48249	5.15558	5.1541	5.45227	5.2761	5.10002	5.08816	4.87257	4.9037	4.73308	4.92372	4.91808	0.00119877
Glycerol	238326	121934	118228	120593	131155	108654	116272	109211	107571	105624	119139	101217	5.37717	5.08613	5.07272	5.08132	5.11778	5.03605	5.06548	5.03826	5.03169	5.02376	5.07605	5.00525	0.119817
Glycerol 1-Palmitate	5312.11	4085	6892.53	3516.6	4449.68	6034.17	3499.32	1748.56	3341.59	3685.14	2510.17	3189.04	3.72527	3.61119	3.83838	3.54612	3.64833	3.78062	3.54398	3.24268	3.52395	3.56645	3.3997	3.50366	0.00678278
Glycerol 3-phosphate	303609	139614	176272	238283	135095	196681	376382	220511	340732	362552	374511	385501	5.48231	5.14493	5.24618	5.37709	5.13064	5.29376	5.57563	5.34343	5.53241	5.55937	5.57346	5.58603	0.00400659
Glycine	5.81435e+06	5.67629e+06	5.88098e+06	5.89962e+06	5.34367e+06	5.62079e+06	3.95947e+06	3.93015e+06	4.58309e+06	5.01837e+06	5.32279e+06	4.78962e+06	6.7645	6.75406	6.76945	6.77082	6.72784	6.7498	6.59764	6.59441	6.66116	6.70056	6.72614	6.6803	0.00192516
Glycolic acid	51056.2	24292.4	25213.4	24258.9	27178.2	21225.3	18787.9	19555	18598.5	15091.7	18455.9	16977.8	4.70805	4.38547	4.40163	4.38487	4.43422	4.32685	4.27388	4.29126	4.26948	4.17874	4.26614	4.22988	0.00860241
Heptadecanoic acid	5700.62	6701.47	5978.31	4927.44	7263.17	7022.7	3522.61	4715.14	4332.74	4971.17	5465.35	5648.05	3.75592	3.82617	3.77658	3.69262	3.86113	3.8465	3.54686	3.67349	3.63676	3.69646	3.73762	3.7519	0.0141094
Heptanoic acid	1253.71	1437.01	1656.6	965.521	1138.37	1787.38	2094.72	2613.81	2415.01	2017.61	2767.32	2555.07	3.0982	3.15746	3.21922	2.98476	3.05628	3.25222	3.32113	3.41727	3.38292	3.30484	3.44206	3.4074	0.000325782
Hexanoic acid	5715.82	6024.49	5504.99	3520.54	4160.66	5817.39	6714.97	9814.98	8392.49	6645	9583.69	7877.74	3.75708	3.77992	3.74076	3.54661	3.61916	3.76473	3.82704	3.99189	3.92389	3.82249	3.98153	3.8964	0.00184462
Histidine	1282.6	989.189	1213.73	1500.17	2570.48	1177.13	916.64	291.658	660.389	535.583	566.254	726.419	3.10809	2.99528	3.08412	3.17614	3.41001	3.07083	2.9622	2.46487	2.8198	2.72883	2.75301	2.86119	0.0020013
Homocysteine	6484.47	2793.07	2403.89	642.367	2539.81	1466.54	1113.52	223.604	439.504	1407.61	307.776	603.948	3.81187	3.44608	3.38091	2.80778	3.4048	3.16629	3.0467	2.34948	2.64296	3.14848	2.48823	2.781	0.00972024
Hypotaurine	56864.8	57881.8	62516.9	53692.2	54725.6	62155.1	42440.6	38285	42804.1	52415.8	53722.2	51413.6	4.75484	4.76254	4.796	4.72991	4.73819	4.79348	4.62778	4.58303	4.63149	4.71946	4.73015	4.71108	0.00578095
Hypoxanthine	1.76917e+06	820773	871649	289916	606660	663067	470143	108733	272401	477035	234131	264443	6.24777	5.91422	5.94034	5.46227	5.78295	5.82156	5.67223	5.03636	5.43521	5.67855	5.36946	5.42233	0.0133367
Inosine	56352.3	132986	172404	161627	156450	164928	61601.1	39189.1	52854.9	27443.6	28102.2	23465.1	4.75091	5.1238	5.23655	5.20851	5.19438	5.21729	4.78959	4.59317	4.72309	4.43844	4.44874	4.37042	0.000273743
Isocitric acid	656.126	983.933	1780.33	429.558	2411.23	821.61	135.485	338.879	413.451	189.707	303.779	327.789	2.81699	2.99297	3.2505	2.63302	3.38224	2.91467	2.13189	2.53004	2.61642	2.27808	2.48256	2.51559	0.00175709
Isopropyl beta-D-1-thiogalactopyranoside	21363.3	14316.4	26752.1	33851	42579.8	17792.5	12908.1	6331.75	7358.3	4997.37	6479.28	8768.65	4.32967	4.15584	4.42736	4.52957	4.6292	4.25024	4.11086	3.80152	3.86678	3.69874	3.81153	3.94293	0.000238905
L-(-)-Fucose	30630.4	25925	24739.1	26620.8	26166	28891.8	17060.5	9846.93	15167.4	13159	13768.6	13216	4.48615	4.41372	4.39338	4.42522	4.41774	4.46077	4.23199	3.9933	4.18091	4.11922	4.13889	4.1211	6.84043e-06
Lactamide	4622.53	7037.86	7447.35	2564.21	8484.12	5733.92	2500.12	3027.69	2236.03	1622.47	1829.33	1753.01	3.66488	3.84744	3.872	3.40895	3.92861	3.75845	3.39796	3.48111	3.34948	3.21018	3.26229	3.24378	0.000738519
Lactic acid	983980	1.14982e+06	1.16489e+06	455537	1.54711e+06	928218	404588	432030	333443	265771	309417	286674	5.99299	6.06063	6.06629	5.65852	6.18952	5.96765	5.60701	5.63551	5.52302	5.42451	5.49054	5.45739	0.000179717
L-Glutamic acid	5.36455e+06	5.07777e+06	5.59953e+06	5.13068e+06	4.92517e+06	4.67169e+06	3.32188e+06	3.18545e+06	3.38763e+06	4.16926e+06	4.28782e+06	3.99652e+06	6.72953	6.70567	6.74815	6.71017	6.69242	6.66947	6.52138	6.50317	6.5299	6.62006	6.63224	6.60168	0.000253655
Linoleic acid	12979.6	7077.8	9251.25	5157.33	7118.07	8797.08	4750.44	3442.95	4956.88	6244.62	4316.86	4591.45	4.11326	3.8499	3.9662	3.71242	3.85236	3.94434	3.67673	3.53693	3.69521	3.79551	3.63517	3.66195	0.00423022
Lysine	447906	313834	329569	212987	331208	234568	215712	221502	219783	216128	202682	203889	5.65119	5.4967	5.51795	5.32835	5.5201	5.37027	5.33387	5.34538	5.34199	5.33471	5.30681	5.30939	0.00998808
Malic acid	506986	285887	308740	414251	320825	274709	157135	152762	146413	149556	150789	149090	5.705	5.45619	5.48959	5.61726	5.50627	5.43887	5.19627	5.18402	5.16558	5.17481	5.17837	5.17345	7.93555e-06
Maltose	73655.7	39252.2	48850.7	20449.3	208017	70800.4	40609.5	10912.2	11595.9	5387.27	7585.14	9373.8	4.86721	4.59386	4.68887	4.31068	5.3181	4.85004	4.60863	4.03791	4.0643	3.73137	3.87996	3.97192	0.00282021
Meso-Erythritol	13311.8	4421.39	4505.33	2180.63	5090.23	3511.89	2032.27	1966.61	1585.84	2692.59	1662.79	1504.47	4.12424	3.64556	3.65373	3.33858	3.70674	3.54554	3.30798	3.29372	3.20026	3.43017	3.22084	3.17738	0.00533225
Mono-Methyl phosphate	1.3149e+06	2.20711e+06	2.55524e+06	2.91624e+06	2.3893e+06	2.29352e+06	1.09292e+06	1.43368e+06	1.49172e+06	1.31138e+06	1.37732e+06	1.29331e+06	6.11889	6.34382	6.40743	6.46482	6.37827	6.3605	6.03859	6.15645	6.17369	6.11773	6.13904	6.1117	0.00165772
Myo-Inositol	753868	762320	889455	320638	931220	689989	303522	276372	265413	252633	236448	239374	5.8773	5.88214	5.94912	5.50602	5.96905	5.83884	5.48219	5.44149	5.42392	5.40249	5.37374	5.37908	0.000149761
Myristic acid	22525	17914.7	20460.6	19133.1	18700	20454.6	14279.9	13369	16987.7	17809.4	15626	16381	4.35266	4.25321	4.31092	4.28178	4.27184	4.31079	4.15472	4.1261	4.23014	4.25065	4.19385	4.21434	0.0017205
N-Acetyl-D-Glucosamine	60057.2	30780.5	29650.9	30429	24466.2	19991.8	21566.4	15141.2	22429.4	23069.9	24243.7	23672.8	4.77857	4.48828	4.47204	4.48329	4.38857	4.30085	4.33378	4.18016	4.35082	4.36305	4.3846	4.37425	0.0599371
N-Acetyl-DL-serine	9191.09	7993.41	9430.95	7361.6	8650.45	9084.31	5509.36	4460.98	4763.18	5767.73	5527.97	5278.24	3.96337	3.90273	3.97456	3.86697	3.93704	3.95829	3.7411	3.64943	3.6779	3.76101	3.74257	3.72249	4.40745e-06
N-Acetyl-Ornithine	585.42	733.745	691.315	526.767	826.942	592.903	897.587	665.258	829.168	1070.12	920.663	845.287	2.76747	2.86555	2.83968	2.72162	2.91747	2.77298	2.95308	2.82299	2.91864	3.02943	2.9641	2.927	0.0133172
Nicotinamide	73472.4	54328.7	57725.8	34564.3	47799.8	42966.5	30000.4	13941.2	31685.1	38373.3	32764.1	32102.9	4.86612	4.73503	4.76137	4.53863	4.67943	4.63313	4.47713	4.1443	4.50085	4.58403	4.5154	4.50654	0.0103713
Nonanoic acid	13479.1	12439	19449.1	22480.2	15582.1	18608.7	23557.4	24110.4	22867.8	20897.2	25723.9	24670.6	4.12966	4.09478	4.2889	4.3518	4.19263	4.26972	4.37213	4.3822	4.35922	4.32009	4.41034	4.39218	0.005101
n-Pentadecanoic acid	4675.75	4872.36	5172.1	4130.06	5565.64	5314.45	2780.61	3137.41	3384.64	4249.03	3656	3725.75	3.66985	3.68774	3.71367	3.61596	3.74551	3.72546	3.44414	3.49657	3.52951	3.62829	3.56301	3.57121	0.000743601
Octanoic acid	3759.61	3270.32	3924.98	2322.5	2914.94	3581.26	4237.08	4965.13	4572.88	3542.6	4857.8	4293.67	3.57514	3.51459	3.59384	3.36596	3.46463	3.55404	3.62707	3.69593	3.66019	3.54932	3.68644	3.63283	0.00958007
Oleic acid	32176.8	20006.6	26228.7	16664.8	19824.2	26845.4	15485.5	10287.2	16133.7	20161.4	14337.6	16091.7	4.50754	4.30117	4.41878	4.2218	4.2972	4.42887	4.18993	4.0123	4.20773	4.30452	4.15648	4.2066	0.0106005
Palmitelaidic acid	2315.83	1564.2	1800.95	1205.92	1446.26	2019.34	1162.21	880.529	1140.67	1357.3	1205.79	1458.84	3.36471	3.19429	3.2555	3.08132	3.16025	3.30521	3.06528	2.94474	3.05716	3.13268	3.08127	3.16401	0.0149641
Palmitoleic acid	10685	6255.75	7477.79	4654.2	6587.22	7529.98	4895.45	3644.33	5001.06	5308.66	3942.46	4429.35	4.02878	3.79628	3.87377	3.66785	3.8187	3.87679	3.68979	3.56162	3.69906	3.72499	3.59577	3.64634	0.00596482
Pantothenic acid	6331.65	5125.7	6150.15	4426.95	5434.69	5196.3	1518.91	1445.79	1565.45	1934.81	1658.79	1779.43	3.80152	3.70975	3.78889	3.6461	3.73518	3.71569	3.18153	3.16011	3.19464	3.28664	3.21979	3.25028	9.35313e-09
Phosphate	3.21321e+07	3.17623e+07	3.29666e+07	4.47556e+07	3.35736e+07	3.64962e+07	5.18723e+07	5.10216e+07	4.94695e+07	4.50284e+07	4.37167e+07	4.53487e+07	7.50694	7.50191	7.51807	7.65085	7.526	7.56225	7.71494	7.70775	7.69434	7.65349	7.64065	7.65656	0.000486976
Proline	6.55839e+06	6.60073e+06	6.466e+06	4.99593e+06	5.8293e+06	6.12512e+06	5.72191e+06	6.94223e+06	7.15253e+06	8.82084e+06	8.88181e+06	8.61105e+06	6.8168	6.81959	6.81064	6.69862	6.76562	6.78711	6.75754	6.8415	6.85446	6.94551	6.9485	6.93506	0.0234051
Pyruvic acid	247060	411895	396340	98202	511069	352762	21265.8	87804.3	101403	72069.9	99552.8	72076.3	5.3928	5.61479	5.59807	4.99212	5.70848	5.54748	4.32768	4.94352	5.00605	4.85775	4.99805	4.85779	0.00146762
Ribitol	7500.97	3122.1	3254.29	3638.77	4441.42	2958.01	2294.77	984.693	1675.33	1836.28	2691.37	1684.57	3.87512	3.49445	3.51246	3.56095	3.64752	3.471	3.36074	2.9933	3.2241	3.26394	3.42997	3.22649	0.00270486
Ribose	6.11569e+06	5.71844e+06	4.84246e+06	4.94076e+06	4.4391e+06	5.18898e+06	2.78511e+06	2.29868e+06	2.93379e+06	3.29327e+06	3.33895e+06	3.47632e+06	6.78645	6.75728	6.68507	6.69379	6.6473	6.71508	6.44484	6.36148	6.46743	6.51763	6.52361	6.54112	3.94432e-05
Serine	558390	429261	513328	492575	598619	442714	332215	306041	317916	334834	363171	327582	5.74694	5.63272	5.7104	5.69247	5.77715	5.64612	5.52142	5.48578	5.50231	5.52483	5.56011	5.51532	2.64953e-05
Spermidine	4337.43	4703.12	2966.57	2619.39	2755.69	2876.72	1563.37	1708.28	1680.99	2130.8	2034.52	1978.74	3.63723	3.67239	3.47225	3.4182	3.44023	3.4589	3.19406	3.23256	3.22557	3.32854	3.30846	3.29639	0.000482581
Stearamide	15779.7	13678.4	12343.5	9761.61	14291.6	17421.8	5743.29	5449.84	6329.77	6348.38	7785	8581.34	4.1981	4.13603	4.09144	3.98952	4.15508	4.24109	3.75916	3.73638	3.80139	3.80266	3.89126	3.93356	6.04225e-05
Talose	12715.8	12781.7	21565.3	24625.4	12150.5	18972.9	7751.22	2801.3	6287.86	4947.07	5250.84	5471.55	4.10434	4.10659	4.33376	4.39138	4.08459	4.27813	3.88937	3.44736	3.7985	3.69435	3.72023	3.73811	0.000109314
Thiazolidine-4-carboxylic acid	114659	53045.1	56738.9	78069.3	59767.5	54122.2	48642.2	52845.6	47889	47498.1	49068.3	49498.5	5.05941	4.72465	4.75388	4.89248	4.77646	4.73338	4.68701	4.72301	4.68024	4.67668	4.6908	4.69459	0.0347097
Thymine	18992.7	13287.3	14773.9	4036.8	14940.4	8675.68	3698.31	3292.96	3339.33	3181	3286.94	2946.5	4.27859	4.12344	4.1695	3.60604	4.17436	3.9383	3.568	3.51759	3.52366	3.50256	3.51679	3.46931	0.000346465
Trans-4-Hydroxyproline	1.86027e+06	1.74973e+06	1.85945e+06	1.0186e+06	1.7075e+06	1.76823e+06	791681	695982	764369	947666	860104	833329	6.26958	6.24297	6.26939	6.008	6.23236	6.24754	5.89855	5.8426	5.8833	5.97666	5.93455	5.92082	5.49833e-05
Trimetazidine	4253.04	5475.76	3356.41	2230.55	3957.76	4119.97	1534.79	1590.23	2203.19	2923.17	2678.05	3240.67	3.6287	3.73844	3.52588	3.34841	3.59745	3.61489	3.18605	3.20146	3.34305	3.46585	3.42782	3.51063	0.0174988
Uracil	524216	332088	334546	267653	270927	278931	150218	120937	190971	235901	198240	197770	5.71951	5.52125	5.52446	5.42757	5.43285	5.4455	5.17672	5.08256	5.28097	5.37273	5.29719	5.29616	0.00178783
Uridine	350332	291929	277368	221661	310369	391329	135779	122250	142926	147286	176710	186813	5.54448	5.46528	5.44306	5.34569	5.49188	5.59254	5.13283	5.08725	5.15511	5.16816	5.24726	5.27141	5.16577e-05
Xylitol	8766.85	6274.68	6275.85	2954.36	6613.17	4713.96	3650.68	1426.35	2620.03	2398.07	2631.42	2616.31	3.94284	3.79759	3.79767	3.47046	3.82041	3.67339	3.56237	3.15422	3.41831	3.37986	3.42019	3.41769	0.00183529
